# Supplementary material for: Distinct gene expression signatures comparing latent tuberculosis infection with different routes of Bacillus Calmette-Guérin vaccination
Source: Nat Commun. 2023 Dec 21;14:8507. doi: 10.1038/s41467-023-44136-8 (PMC10739751; doi:10.1038/s41467-023-44136-8)
Supplement: Supplementary file 4 — Source Data [file 41467_2023_44136_MOESM4_ESM.xlsx]

## Sheet: Figure 5 blood, IFNg
Naive Medium	Naive BCG	LTBI Medium	LTBI BCG	ID Medium	ID BCG	PO Medium	PO BCG
4.11	0	139.97	5403.65	41.36	4233.37	51.62	3735.2
58.11	4059.7	38.5	5345.98	15.56	2860.98	40.53	3774.17
7.62	2160.72	0	159.18	171.28	1504.33	9.13	2316.46
18	1475.55	53.18	5013.81	42.65	1183.62	21.2	1406.13
207.47	3893.77	82.21	2509.41	31.55	3010.1	117.42	3474.35
23.75	891.55	25.67	2410.86	117.42	3368.69	22.7	970.22
6.82	219.12	11.57	2560.32	39.7	2719.83	11.73	739.72
20.01	3334.25	209.37	5345.98	9.8	934.39	64.68	3853.45
14.62	570.97	36.93	4856.25	110.02	1475.55	78.39	1827.43
15.37	3774.17	29.27	3368.69	1.22	1976.82		3103.6
19.55	804.39	0	36.17	11.88	746.63	25.11	827.24
12.2	1957.45	0	6.28	32.91	2803.59	10.96	475.21
3.78	233.53	0	17.57	306.78	2097.46	2.66	159.18
378.21	3813.59	9.8	5232.65	95.62	3368.69
9.26	2036.18	105.99	4804.94
152.04	1066.27	4.2	4102.38
56.42	565.74	33.26	4856.25
502.07	4017.51	213.21	4908.16
134.9	2459.6
90.37	2459.6
16.34	470.88
131.22	1289.79
1.34	1489.86
7.98	449.83
36.17	1518.94
285.25	2226.04
43.97	1447.35

## Sheet: Figure 5, blood IL-2
Naive Medium	Naive BCG	LTBI Medium	LTBI BCG	ID Medium	ID BCG	PO Medium	PO BCG
9.85	2.59	189.99	4921.23	195.62	4030.05	167.37	3205.96
50.36	1774.39	110.79	1015.35	172.34	5356.58	60.63	2239.37
24.71	1098.94	5.7	27.63	850.35	3172.99	19.87	1109.87
473.24	3108.12	145.95	8145.84	65.13	1408.98	305.79	4291.51
266.96	2106.99	496.81	4973.54	195.62	646.35	172.34	1201.5
297.02	995.5	92.66	7549.72	1132.08	6776.99	182.73	966.46
129.73	902.05	24.15	2023.29	64.47	4115.29	172.34	1496.05
269.56	3746.05	698.93	11843.1	23.35	2356.3	302.84	2429.51
124.72	1847.39	65.79	3556.12	473.24	3483.01	336.93	2106.99
87.27	5300	237.61	4619.28	7.3	1177.89		5300
70.64	842.04	0	7.98	1.85	726.83	96.42	621.59
27.63	1098.94	2.12	5.25	169.01	3172.99	36.7	1056.29
49.84	580.57	2.53	8.81	259.3	2775.32	49.32	450.79
294.15	817.59	44.89	8416.41	89.03	1866.12
201.42	2951.94	249.43	3411.47
547.6	1572.86	23.35	2332.42
105.44	825.65	118.73	6776.99
207.39	397.33	57.01	8508.71
1604.72	4869.49
53.59	1847.39
35.92	672.11
652.7	2429.51
13.82	320.98
3.31	159.39
147.39	1088.11
211.46	1687.35
70.64	858.75

## Sheet: Figure 5 blood, TNF
Naive Medium	Naive BCG	LTBI Medium	LTBI BCG	ID Medium	ID BCG	PO Medium	PO BCG
1.79	0.73	11.85	1733.73	4.32	498.41	1.5	53.45
1.64	182.66	12.96	1700.19	0	312.83	2.02	234.78
1.87	34.15	1.64	14.76	0.26	30.72	1	45.86
0.04	21.22	10.3	1427.04	0.46	43.38	1	34.15
13.94	195.49	5.84	475.31	28.25	809.49	6.2	119.73
5.84	67.59	2.83	757.23	13.74	849.06	4.12	80.68
4.73	67.59	2.92	76.61	3.92	211.19	7.21	132.22
3.36	334.41	14.97	3080.12	0	225.92	5.73	134.86
0	75.82	43.38	5880.69	15.18	186.24	6.69	116.21
4.94	656.48	6.95	225.92	9.82	1028.16		428.18
1.5	38.75	2.25	13.54	8.03	248.7	3.63	47.4
0.8	34.95	1.07	0.39	1.35	68.31	1.5	10.14
1.72	20.42	1.5	8.17	41.01	276.32	0.04	16.95
17.42	271.09	36.6	7999.07	3	127.09
2.02	124.59	16.72	1969.3
0.53	16.5	4.52	865.43
3.45	24.7	8.03	1440.95
93.11	340.84	64.12	5819.35
18.14	457.6
10.14	113.91
4.42	255.95
16.72	96.97
3.54	201.24
6.95	144.5
1.07	20.15
37.02	251.1
2.1	41.01

## Sheet: Figure 5, blood iL-9
Naive Medium	Naive BCG	LTBI Medium	LTBI BCG	ID Medium	ID BCG	PO Medium	PO BCG
0	0	0	9	0	8.15	3.95	3.72
0	0	0	0	0	2.84	0	1.39
0	0	0	0	5.32	4.18	0	0
2.43	1.12	0	6.29	0	0	1.12	0.78
0	1.76	0	6.15	0	16.21	0	3.05
0	0	0	4.07	0	4.8	0	0
0	0	0	0	0	9.53	0	0
0	2.04	3.49	26.56	0	0	0	1.48
0	0	0	6.29	0	0	0	0
0	0	0	11.04	0	0	0	0.69
0	0	0	0	0	14.26	0	0
0	0	0	0	0	0.86	0	0
0	0	0	0	0	0.86	0	0
0	18.32	0	21.23	0	6.15
0	0	6.59	8.65
3.27	2.63	0	11.65
0	0	0	0
8.48	17.78	0	17.51
0	0.61
	0
0	0
0	0
0	0
0	5.73
0	0
0	0
0	0

## Sheet: Figure 5, BAL IFNg
Naive Medium	Naive Mtb	LTBI Medium	LTBI Mtb	ID Medium	ID Mtb	PO±ID Medium	PO±ID Mtb
0.61	18.43	1.11	13.34	84.18	107.58	1.41	49.16
1.3	134.71	1.99	1.37	4.45	308.71	1.49	281.24
1.99	9.45	1.95	567.6	186.72	1.95	0.21	142.48
0	1.41	0.21	497.5	0	28.39	0	3.15
0.61	53.15	37.3	1748.76	0	2.46	0.94	36.93
0.05	99.78	7.04	317.46	0.77	188.46	0.84	5.25
80.28	133.46	30.81	647.87	0	1783.56	0.61	436.24
7.72	174.93	2.98	242.31	1.49	289.21	0	416.27
4.66	141.16	1.53	64.46
12.16	89.95	0.43	13.81
39.99	129.77	8.45	206.85
0.43	3.92	123.84	2110.51

## Sheet: Figure 5, BAL TNF
Naive Medium	Naive Mtb	LTBI Medium	LTBI Mtb	ID Medium	ID Mtb	PO±ID Medium	PO±ID Mtb
1607.52	4343.3	6354.59	11790.2	921.46	3699.49	8.54	17945.7
13.55	6864.8	676.01	618.09	18.68	7255.89	25.52	12633.7
2305.26	1726.92	287.98	9282.35	21989.1	6714.72	40.2	19738.4
511.79	516.89	19.66	8021.06	77.1	7255.89	53.03	10881.8
1657.6	5107.05	220.15	10636.3	0	6216.36	11.59	2234.59
1008.62	8675.7	19504.1	15395.9	16.61	3326.92	258.17	21466
6014.97	8675.7	636.81	2781.5	25.83	2810.82	135.92	17115.8
14692.1	3621.6	34.27	18596.5	14.52	14022.8	25.21	17525.4
44.46	22799.7	3507.99	10515.7
6216.36	47	543.19	7418.93
15577.5	1913.77	5694.61	20956.3
643.18	4683.43	205.29	11261.6

## Sheet: Figure 5, BAL IL-2
Naive Medium	Naive Mtb	LTBI Medium	LTBI Mtb	ID Medium	ID Mtb	PO±ID Medium	PO±ID Mtb
0.18	22.84	0.1	21.2	110.91	109.74	0.07	39.79
1.18	67.81	0.71	128.52	0.26	260.95	0.07	181.44
1.7	10.59	0.26	481.61	150.39	0.34	0.26	147.28
0	0.3	0.54	399.31	0	77.2	0	7.34
0	39.34	13.63	1050.55	0	4.67	0.8	43.57
0	56.93	0.38	237.69	0.46	197.18	0	1.75
10.44	60.14	14.98	433.96	0	1948.81	0.26	452.42
2.22	216.5	1.18	163.49	0.1	391.1	0	189.15
0.54	141.24	0.5	41.64
23.98	334.69	0.03	38.01
15.38	218.76	6.55	216.5
0	4.4	144.23	1804.49

## Sheet: Figure 5, BAL IL-9
Naive Medium	Naive Mtb	LTBI Medium	LTBI Mtb	ID Medium	ID Mtb	PO±ID Medium	PO±ID Mtb
1.13078	1.3172	0.946052	1.3172	0.946052	1.13078	1.13078	2.07609
1.3172	1.3172	1.13078	1.50509	1.50509	1.13078	1.69428	2.07609
1.13078	1.3172	1.3172	0.58295	1.69428	1.13078	0.58295	2.2685
0.58295	1.13078	1.69428	1.50509	1.50509	0.7633		1.50509
1.13078	1.3172	1.50509	2.65598	1.13078	1.13078	1.50509	1.50509
1.3172	1.3172	2.07609	1.50509	1.13078	1.50509	0.7633	0.58295
1.3172	0.405669	0.946052	1.13078	0.58295	2.65598	1.13078	1.88465
1.69428	0.946052	1.50509	0.232684	0.946052	1.13078	1.3172	1.3172
0.7633	1.3172	3.83597	2.07609
1.3172		1.88465	1.50509
0.946052	1.13078	1.50509	1.13078
0.7633	2.07609	1.13078	0.7633

## Sheet: Fig 6c
Delta Inflammasome Profile and %max Delta (by Gene)											%Max Delta Inflammasome Combined 3-Gene Profile (NLRP3, IL1A, IL1B)
		Delta Values			%max Delta
		NLRP3	IL1A	IL1B	NLRP3	IL1A	IL1B	Average Inflammasome %max Delta			Control	LTBI	ID	PO			M-W (two-tailed)
N171	Control	3.94705	3.52019	4.85482	0.1184	0.0960602	0.0302544	0.0815716			0.1184	0.221032	0.046083	0.143979			LTBI vs CTRL	0.406221
N164	Control	14.9895	36.6456	160.467	0.449643	1	1	0.816548			0.449643	0.277295	0.0749139	0.243592			ID vs CTRL	0.088535
N173	Control	2.31315	1.82665	2.64121	0.069388	0.0498463	0.0164596	0.0452313			0.069388	0.0718257	0.440909	0.260163			PO vs CTRL	0.00136193
N175	Control	2.05461	1.59464	1.73021	0.0616323	0.043515	0.0107824	0.0386432			0.0616323	0.0430025	1	0.421249
N162	Control	3.28266	21.6673	53.826	0.0984705	0.591265	0.335434	0.341723			0.0984705	0.758005	0.469077	0.787342
N091	Control	1.3048	0.985539	1.13112	0.0391403	0.0268938	0.00704894	0.024361			0.0391403	0.0390341	0.411115	0.269793
P071	LTBI	7.36843	9.56245	24.4474	0.221032	0.260944	0.152352	0.211443			0.0960602	0.0305121	0.0954529	0.322371
P060	LTBI	9.24404	3.1689	3.86496	0.277295	0.0864741	0.0240858	0.129285			1	0.057057	0.125154	0.437896
P062	LTBI	2.39442	1.66406	2.01166	0.0718257	0.0454096	0.0125363	0.0432572			0.0498463	0.260975	0.0619446	0.202578
P061	LTBI	1.43355	1.18271	1.03102	0.0430025	0.0322742	0.00642514	0.027234			0.043515	0.0312423	0.116812	0.402531
P041	LTBI	25.2693	30.7873	83.5878	0.758005	0.840136	0.520905	0.706349			0.591265	0.260944	0.355257	0.45138
P083	LTBI	1.30126	1.35951	1.46083	0.0390341	0.0370989	0.00910366	0.0284122			0.0268938	0.0864741	0.526428	0.675706
P080	LTBI	1.01717	0.887159	0.826607	0.0305121	0.0242091	0.00515127	0.0199575			0.0302544	0.0454096	0.333642	0.508731
P077	LTBI	1.90208	2.83179	4.28279	0.057057	0.077275	0.0266896	0.0536739			1	0.0322742	0.58229	0.497802
P054	LTBI	8.70001	10.7241	30.3274	0.260975	0.292643	0.188995	0.247538			0.0164596	0.840136	0.0574026	0.543717
P079	LTBI	1.04151	1.00527	1.21502	0.0312423	0.0274323	0.00757181	0.0220821			0.0107824	0.0370989	0.556519	0.412066
02BAL001	ID	1.53625	2.27	2.43087	0.046083	0.0619446	0.0151488	0.0410588			0.335434	0.0242091	0.0151488	0.178959
02BAL018	ID	2.49737	4.28065	9.31316	0.0749139	0.116812	0.058038	0.0832546			0.00704894	0.077275	0.058038	0.43692
02BAL016	ID	14.6984	13.0186	39.4628	0.440909	0.355257	0.245925	0.347364				0.292643	0.245925	0.461124
02BAL015	ID	33.3365	19.2913	81.7347	1	0.526428	0.509356	0.678595				0.0274323	0.509356	0.84961
02BAL014	ID	15.6374	12.2265	41.4335	0.469077	0.333642	0.258206	0.353642				0.152352	0.258206	0.384788
02BAL013	ID	13.7051	21.3384	82.6576	0.411115	0.58229	0.515108	0.502838				0.0240858	0.515108	0.565445
02BAL010	ID	3.18207	2.10355	3.72821	0.0954529	0.0574026	0.0232336	0.0586964				0.0125363	0.0232336	0.90061
02BAL008	ID	4.17222	20.394	44.3864	0.125154	0.556519	0.276608	0.319427				0.00642514	0.276608	0.268156
02BAL017	PO	4.79977	7.42358	28.7169	0.143979	0.202578	0.178959	0.175172				0.520905
02BAL007	PO	8.12052	14.751	70.1111	0.243592	0.402531	0.43692	0.361015				0.00910366
02BAL005	PO	8.67293	16.5411	73.995	0.260163	0.45138	0.461124	0.390889				0.00515127
02BAL006	PO	14.043	24.7617	136.334	0.421249	0.675706	0.84961	0.648855				0.0266896
02BAL004	PO	26.2472	18.6428	61.7457	0.787342	0.508731	0.384788	0.560287				0.188995
02BAL011	PO	8.99396	18.2422	90.735	0.269793	0.497802	0.565445	0.444347				0.00757181
02BAL012	ID+PO	10.7467	19.9248	144.518	0.322371	0.543717	0.90061	0.588899
02BAL009	ID+PO	14.5979	15.1004	43.0301	0.437896	0.412066	0.268156	0.372706

## Sheet: Fig 6d
%Max Delta Inflammasome Combined 3-Gene Profile vs IL6 and CXCL8 Delta values
Average Inflammasome %max Delta	IL6 Delta	CXCL8 Delta
0.0815716	11.3503	2.80329
0.816548	282.556	17.9524
0.0452313	7.81165	2.08469
0.0386432	2.9508	1.585
0.341723	209.734	8.38881
0.024361	2.46541	0.992166
0.211443	15.9241	21.7238
0.129285	4.60615	2.60903
0.0432572	14.7567	1.77862
0.027234	1.87806	0.924922
0.706349	1042.09	92.8401
0.0284122	1.69889	1.07616
0.0199575	0.597794	1.15734
0.0536739	9.25112	2.80696
0.247538	184.476	7.70681
0.0220821	1.97086	1.25587
0.0410588	1.84609	2.20822
0.0832546	16.9286	5.32366
0.347364	28.7592	7.11052
0.678595	268.219	16.8959
0.353642	53.1978	5.47605
0.502838	101.113	11.3113
0.0586964	1.28248	2.48232
0.319427	89.8885	5.35425
0.175172	101.008	6.35753
0.361015	156.744	4.47682
0.390889	222.587	6.5286
0.648855	622.443	57.6168
0.560287	226.965	24.2679
0.444347	431.002	19.2206
0.588899	954.863	22.902
0.372706	129.597	10.899

[truncated: 9 more sheets: Fig7b, Supp Fig 2a, Supp Fig 2b, Supp Fig 4a, Supp Fig 4b, Supp Fig 4c, Supp Fig 6a, Supp Fig 6b, Supp Fig 7]
